# Supplementary material for: Features of Heart Failure with Preserved Ejection Fraction in Patients with Chronic Obstructive Pulmonary Disease and Systemic Sclerosis-Associated Interstitial Lung Diseases
Source: J Pers Med. 2025 May 20;15(5):206. doi: 10.3390/jpm15050206 (PMC12112798; doi:10.3390/jpm15050206)
Supplement: Supplementary file 1 [file jpm-15-00206-s001.zip]

Archive with 1 entries (1 files):
- jpm-3600321-supplementary.pdf
